# Supplementary material for: Patients’ Clinical and Psychological Status in Different COVID-19 Waves in Italy: A Quanti-Qualitative Study
Source: Healthcare (Basel). 2023 Sep 6;11(18):2477. doi: 10.3390/healthcare11182477 (PMC10531315; doi:10.3390/healthcare11182477)
Supplement: Supplementary file 1 [file healthcare-11-02477-s001.zip]

Archive with 1 entries (1 files):
- healthcare-2273624-supplementary.pdf
